# Supplementary material for: Bis[trans-dichloridobis(propane-1,3-diamine-κ2 N,N′)chromium(III)] tetra­chloridozincate determined using synchrotron radiation
Source: Acta Crystallogr Sect E Struct Rep Online. 2012 May 26;68(Pt 6):m832. doi: 10.1107/S1600536812023355 (PMC3379173; doi:10.1107/S1600536812023355)
Supplement: Supplementary file 1 [file e-68-0m832-sup1.cif]

##############################################################################
#                                                                            #
# This CIF contains the data in a paper accepted for publication in          #
# Acta Crystallographica Section E. It conforms to the requirements of       #
# Notes for Authors for Acta Crystallographica Section E, and has been       #
# peer reviewed under the auspices of the IUCr Commission on Journals.       #
#                                                                            #
# Full details of the Crystallographic Information File format               #
# are given in the paper "The Crystallographic Information File (CIF):       #
# a New Standard Archive File for Crystallography" by S. R. Hall, F. H.      #
# Allen and I. D. Brown [Acta Cryst. (1991), A47, 655-685].                  #
#                                                                            #
# The current version of the core CIF dictionary is obtainable from          #
# ftp://ftp.iucr.org/pub/cif_core.dic.                                       #
#                                                                            #
# Software is freely available for graphical display of the structure(s)     #
# in this CIF. For information consult the CIF software page                 #
# http://www.iucr.org/resources/cif/software.                                #
#                                                                            #
# This file may be used for bona fide research purposes within the           #
# scientific community so long as proper attribution is given to the journal # 
# article from which it was obtained.                                        #
#                                                                            #
##############################################################################
data_I
_audit_creation_method     SHELXL-97
_chemical_name_systematic
;
Bis[<i>trans</i>-dichloridobis(propane-1,3-diamine-
\k^2^<i>N</i>,<i>N</i>')chromium(III)] tetrachloridozincate
;
_chemical_name_common     ?
_chemical_formula_moiety     '2(C6 H20 Cl2 Cr N4 +), Zn Cl4 2-'
_chemical_formula_sum     'C12 H40 Cl8 Cr2 N8 Zn'
_chemical_formula_iupac     '[Cr Cl2 (C3 H10 N2)2]2 [Zn Cl4]'
_chemical_formula_weight     749.49
_chemical_melting_point     ?
_symmetry_cell_setting     tetragonal
_symmetry_space_group_name_H-M     'P 42/n'
loop_
    _symmetry_equiv_pos_as_xyz
    'x, y, z'
    '-x+1/2, -y+1/2, z'
    '-y, x+1/2, z+1/2'
    'y+1/2, -x, z+1/2'
    '-x, -y, -z'
    'x-1/2, y-1/2, -z'
    'y, -x-1/2, -z-1/2'
    '-y-1/2, x, -z-1/2'
_cell_length_a     15.141(2)
_cell_length_b     15.141(2)
_cell_length_c     6.4220(13)
_cell_angle_alpha     90.00
_cell_angle_beta     90.00
_cell_angle_gamma     90.00
_cell_volume     1472.2(4)
_cell_formula_units_Z     2
_cell_measurement_reflns_used     16475
_cell_measurement_theta_min     1.02
_cell_measurement_theta_max     33.74
_cell_measurement_temperature     95(2)
_exptl_crystal_description     'needle'
_exptl_crystal_colour     'pale blue'
_exptl_crystal_size_max     0.16
_exptl_crystal_size_mid     0.02
_exptl_crystal_size_min     0.02
_exptl_crystal_density_diffrn     1.691
_exptl_crystal_density_meas     ?
_exptl_crystal_density_method     'not measured'
_exptl_crystal_F_000     764
_exptl_absorpt_coefficient_mu     4.261
_exptl_absorpt_correction_type     multi-scan
_exptl_absorpt_process_details
                                 '(HKL3000 SCALEPACK; Otwinowski & Minor, 1997)'
_exptl_absorpt_correction_T_min     0.5488
_exptl_absorpt_correction_T_max     0.9196
_exptl_special_details     ?
_diffrn_ambient_temperature     95(2)
_diffrn_radiation_type     synchrotron
_diffrn_radiation_wavelength     0.90000
_diffrn_radiation_source     'PLSII 2D bending magnet'
_diffrn_radiation_monochromator     'Si(111) double crystal monochromator'
_diffrn_measurement_device_type     'ADSC Q210 CCD area-detector'
_diffrn_measurement_method     'omega and kappa scan'
_diffrn_detector_area_resol_mean     ?
_diffrn_reflns_number     7735
_diffrn_reflns_av_R_equivalents     0.0297
_diffrn_reflns_av_sigmaI/netI     0.0155
_diffrn_reflns_theta_min     2.41
_diffrn_reflns_theta_max     31.97
_diffrn_reflns_theta_full     31.97
_diffrn_measured_fraction_theta_max     0.971
_diffrn_measured_fraction_theta_full     0.971
_diffrn_reflns_limit_h_min     -17
_diffrn_reflns_limit_h_max     17
_diffrn_reflns_limit_k_min     -17
_diffrn_reflns_limit_k_max     17
_diffrn_reflns_limit_l_min     -7
_diffrn_reflns_limit_l_max     7
_refine_special_details
;
Refinement of <i>F</i>^2^ against ALL reflections. The weighted <i>R</i>-factor
<i>wR</i> and goodness of fit <i>S</i> are based on <i>F</i>^2^, conventional
<i>R</i>-factors <i>R</i> are based on <i>F</i>, with <i>F</i> set to zero for
negative <i>F</i>^2^. The threshold expression of <i>F</i>^2^ >
\s(<i>F</i>^2^) is used only for calculating <i>R</i>-factors(gt) <i>etc</i>.
and is not relevant to the choice of reflections for refinement.
<i>R</i>-factors based on <i>F</i>^2^ are statistically about twice as large
as those based on <i>F</i>, and <i>R</i>- factors based on ALL data will be
even larger.
;
_reflns_number_total     1225
_reflns_number_gt     1157
_reflns_threshold_expression     I>2sigma(I)
_refine_ls_structure_factor_coef     Fsqd
_refine_ls_matrix_type     full
_refine_ls_R_factor_all     0.0678
_refine_ls_R_factor_gt     0.0656
_refine_ls_wR_factor_gt     0.1952
_refine_ls_wR_factor_ref     0.1977
_refine_ls_goodness_of_fit_ref     1.105
_refine_ls_restrained_S_all     1.105
_refine_ls_number_reflns     1225
_refine_ls_number_parameters     73
_refine_ls_number_restraints     0
_refine_ls_hydrogen_treatment     constr
_refine_ls_weighting_scheme     calc
_refine_ls_weighting_details
        'calc w=1/[\s^2^(Fo^2^)+(0.1185P)^2^+13.7893P] where P=(Fo^2^+2Fc^2^)/3'
_atom_sites_solution_hydrogens     geom
_atom_sites_solution_primary     direct
_atom_sites_solution_secondary     difmap
_refine_ls_shift/su_max     0.000
_refine_ls_shift/su_mean     0.000
_refine_diff_density_max     2.553
_refine_diff_density_min     -1.304
_refine_ls_extinction_method     'SHELXTL (Sheldrick, 2008)'
_refine_ls_extinction_coef     0.010(2)
_refine_ls_extinction_expression
                                  'Fc^*^=kFc[1+0.001xFc^2^\l^3^/sin(2\q)]^-1/4^'
loop_
    _atom_type_symbol
    _atom_type_description
    _atom_type_scat_dispersion_real
    _atom_type_scat_dispersion_imag
    _atom_type_scat_source
    'C' 'C' 0.0058 0.0027
                         'International Tables Vol C Tables 4.2.6.8 and 6.1.1.4'
    'H' 'H' 0.0000 0.0000
                         'International Tables Vol C Tables 4.2.6.8 and 6.1.1.4'
    'N' 'N' 0.0108 0.0056
                         'International Tables Vol C Tables 4.2.6.8 and 6.1.1.4'
    'Cl' 'Cl' 0.2105 0.2534
                         'International Tables Vol C Tables 4.2.6.8 and 6.1.1.4'
    'Cr' 'Cr' 0.3684 0.9643
                         'International Tables Vol C Tables 4.2.6.8 and 6.1.1.4'
    'Zn' 'Zn' 0.0015 2.1509
                         'International Tables Vol C Tables 4.2.6.8 and 6.1.1.4'
_computing_data_collection
               '<i>PAL ADSC Quantum-210 ADX Program</i> (Arvai & Nielsen, 1983)'
_computing_cell_refinement     'HKL3000 (Otwinowski & Minor, 1997)'
_computing_data_reduction     'HKL3000 (Otwinowski & Minor, 1997)'
_computing_structure_solution     'SHELXTL (Sheldrick, 2008)'
_computing_structure_refinement     'SHELXTL (Sheldrick, 2008)'
_computing_molecular_graphics     'DIAMOND (Brandenburg, 2012)'
_computing_publication_material     'WinGX (Farrugia, 1999)'
loop_
    _atom_site_type_symbol
    _atom_site_label
    _atom_site_fract_x
    _atom_site_fract_y
    _atom_site_fract_z
    _atom_site_U_iso_or_equiv
    _atom_site_adp_type
    _atom_site_calc_flag
    _atom_site_refinement_flags
    _atom_site_occupancy
    _atom_site_symmetry_multiplicity
    _atom_site_disorder_assembly
    _atom_site_disorder_group
    Cr Cr1 0.5000 0.5000 0.5000 0.0176(6) Uani d S 1 2 . .
    Cl Cl1 0.42602(11) 0.55586(11) 0.7867(2) 0.0219(6) Uani d . 1 1 . .
    N N1 0.4440(4) 0.3768(4) 0.5622(10) 0.0250(14) Uani d . 1 1 . .
    H H1A 0.4141 0.3811 0.6865 0.030 Uiso calc R 1 1 . .
    H H1B 0.4027 0.3657 0.4605 0.030 Uiso calc R 1 1 . .
    N N2 0.6077(4) 0.4700(4) 0.6928(9) 0.0214(13) Uani d . 1 1 . .
    H H2A 0.6528 0.5081 0.6592 0.026 Uiso calc R 1 1 . .
    H H2B 0.5914 0.4822 0.8277 0.026 Uiso calc R 1 1 . .
    C C1 0.5033(5) 0.2982(5) 0.5752(11) 0.0249(16) Uani d . 1 1 . .
    H H1C 0.5309 0.2880 0.4375 0.030 Uiso calc R 1 1 . .
    H H1D 0.4676 0.2454 0.6100 0.030 Uiso calc R 1 1 . .
    C C2 0.5748(5) 0.3093(5) 0.7361(11) 0.0244(16) Uani d . 1 1 . .
    H H2C 0.6049 0.2518 0.7544 0.029 Uiso calc R 1 1 . .
    H H2D 0.5465 0.3245 0.8705 0.029 Uiso calc R 1 1 . .
    C C3 0.6441(5) 0.3786(5) 0.6887(11) 0.0240(15) Uani d . 1 1 . .
    H H3A 0.6923 0.3740 0.7922 0.029 Uiso calc R 1 1 . .
    H H3B 0.6696 0.3669 0.5494 0.029 Uiso calc R 1 1 . .
    Zn Zn1 0.2500 0.2500 0.2500 0.0223(6) Uani d S 1 4 . .
    Cl Cl2 0.37601(8) 0.28336(9) 0.0585(2) 0.0115(5) Uani d . 1 1 . .
loop_
    _atom_site_aniso_label
    _atom_site_aniso_U_11
    _atom_site_aniso_U_22
    _atom_site_aniso_U_33
    _atom_site_aniso_U_12
    _atom_site_aniso_U_13
    _atom_site_aniso_U_23
    Cr1 0.0199(9) 0.0192(9) 0.0138(9) -0.0007(5) -0.0008(6) -0.0002(6)
    Cl1 0.0230(9) 0.0287(10) 0.0141(9) 0.0025(6) 0.0014(6) -0.0007(6)
    N1 0.026(3) 0.024(3) 0.025(3) 0.000(2) -0.001(3) 0.002(3)
    N2 0.024(3) 0.024(3) 0.016(3) -0.002(2) 0.000(2) -0.001(2)
    C1 0.031(4) 0.020(3) 0.023(4) 0.001(3) -0.002(3) -0.002(3)
    C2 0.027(4) 0.021(3) 0.025(4) -0.001(3) -0.002(3) 0.004(3)
    C3 0.021(3) 0.029(4) 0.022(3) 0.002(3) -0.002(3) 0.003(3)
    Zn1 0.0223(7) 0.0223(7) 0.0222(9) 0.000 0.000 0.000
    Cl2 0.0087(8) 0.0138(8) 0.0119(8) -0.0024(5) 0.0055(5) -0.0009(5)
_geom_special_details
;
All e.s.d.'s (except the e.s.d. in the dihedral angle between two l.s. planes)
are estimated using the full covariance matrix. The cell e.s.d.'s are taken
into account individually in the estimation of e.s.d.'s in distances, angles
and torsion angles; correlations between e.s.d.'s in cell parameters are only
used when they are defined by crystal symmetry. An approximate (isotropic)
treatment of cell e.s.d.'s is used for estimating e.s.d.'s involving l.s.
planes.
;
loop_
    _geom_bond_atom_site_label_1
    _geom_bond_atom_site_label_2
    _geom_bond_site_symmetry_2
    _geom_bond_distance
    _geom_bond_publ_flag
    Cr1 N1 . 2.087(6) ?
    Cr1 N1 5_666 2.087(6) ?
    Cr1 N2 . 2.097(6) ?
    Cr1 N2 5_666 2.097(6) ?
    Cr1 Cl1 5_666 2.3151(16) ?
    Cr1 Cl1 . 2.3151(16) ?
    N1 C1 . 1.494(9) ?
    N1 H1A . 0.9200 ?
    N1 H1B . 0.9200 ?
    N2 C3 . 1.489(9) ?
    N2 H2A . 0.9200 ?
    N2 H2B . 0.9200 ?
    C1 C2 . 1.505(10) ?
    C1 H1C . 0.9900 ?
    C1 H1D . 0.9900 ?
    C2 C3 . 1.515(10) ?
    C2 H2C . 0.9900 ?
    C2 H2D . 0.9900 ?
    C3 H3A . 0.9900 ?
    C3 H3B . 0.9900 ?
    Zn1 Cl2 2 2.3255(13) ?
    Zn1 Cl2 7_566 2.3255(13) ?
    Zn1 Cl2 8_656 2.3255(13) ?
    Zn1 Cl2 . 2.3255(13) ?
loop_
    _geom_angle_atom_site_label_1
    _geom_angle_atom_site_label_2
    _geom_angle_atom_site_label_3
    _geom_angle_site_symmetry_1
    _geom_angle_site_symmetry_3
    _geom_angle
    _geom_angle_publ_flag
    N1 Cr1 N1 . 5_666 179.9990(10)
                                 ?
    N1 Cr1 N2 . . 90.5(2) ?
    N1 Cr1 N2 5_666 . 89.5(2) ?
    N1 Cr1 N2 . 5_666 89.5(2) ?
    N1 Cr1 N2 5_666 5_666 90.5(2) ?
    N2 Cr1 N2 . 5_666 179.9990(10)
                                 ?
    N1 Cr1 Cl1 . 5_666 91.27(18) ?
    N1 Cr1 Cl1 5_666 5_666 88.73(18) ?
    N2 Cr1 Cl1 . 5_666 90.80(16) ?
    N2 Cr1 Cl1 5_666 5_666 89.20(16) ?
    N1 Cr1 Cl1 . . 88.73(18) ?
    N1 Cr1 Cl1 5_666 . 91.27(18) ?
    N2 Cr1 Cl1 . . 89.20(16) ?
    N2 Cr1 Cl1 5_666 . 90.80(16) ?
    Cl1 Cr1 Cl1 5_666 . 180.0 ?
    C1 N1 Cr1 . . 118.6(4) ?
    C1 N1 H1A . . 107.7 ?
    Cr1 N1 H1A . . 107.7 ?
    C1 N1 H1B . . 107.7 ?
    Cr1 N1 H1B . . 107.7 ?
    H1A N1 H1B . . 107.1 ?
    C3 N2 Cr1 . . 118.6(4) ?
    C3 N2 H2A . . 107.7 ?
    Cr1 N2 H2A . . 107.7 ?
    C3 N2 H2B . . 107.7 ?
    Cr1 N2 H2B . . 107.7 ?
    H2A N2 H2B . . 107.1 ?
    N1 C1 C2 . . 112.4(6) ?
    N1 C1 H1C . . 109.1 ?
    C2 C1 H1C . . 109.1 ?
    N1 C1 H1D . . 109.1 ?
    C2 C1 H1D . . 109.1 ?
    H1C C1 H1D . . 107.9 ?
    C1 C2 C3 . . 115.9(6) ?
    C1 C2 H2C . . 108.3 ?
    C3 C2 H2C . . 108.3 ?
    C1 C2 H2D . . 108.3 ?
    C3 C2 H2D . . 108.3 ?
    H2C C2 H2D . . 107.4 ?
    N2 C3 C2 . . 112.5(6) ?
    N2 C3 H3A . . 109.1 ?
    C2 C3 H3A . . 109.1 ?
    N2 C3 H3B . . 109.1 ?
    C2 C3 H3B . . 109.1 ?
    H3A C3 H3B . . 107.8 ?
    Cl2 Zn1 Cl2 2 7_566 106.24(3) ?
    Cl2 Zn1 Cl2 2 8_656 106.25(3) ?
    Cl2 Zn1 Cl2 7_566 8_656 116.14(7) ?
    Cl2 Zn1 Cl2 2 . 116.14(7) ?
    Cl2 Zn1 Cl2 7_566 . 106.24(3) ?
    Cl2 Zn1 Cl2 8_656 . 106.25(3) ?
loop_
    _geom_hbond_atom_site_label_D
    _geom_hbond_atom_site_label_H
    _geom_hbond_atom_site_label_A
    _geom_hbond_site_symmetry_A
    _geom_hbond_distance_DH
    _geom_hbond_distance_HA
    _geom_hbond_distance_DA
    _geom_hbond_angle_DHA
    _geom_hbond_publ_flag
    N1 H1B Cl2 . 0.92 2.90 3.678(6) 143.7 y
    N1 H1A Cl2 1_556 0.92 2.87 3.636(6) 141.8 y
    N1 H1B Cl2 8_656 0.92 2.82 3.529(6) 134.4 y
    N2 H2A Cl2 4_565 0.92 2.72 3.641(6) 178.6 y
    N2 H2B Cl1 5_667 0.92 2.56 3.404(6) 153.5 y
data_global
_journal_date_recd_electronic     2012-04-13
_journal_date_accepted     2012-05-21
_journal_name_full     'Acta Crystallographica, Section E'
_journal_year     2012
_journal_volume     68
_journal_issue      6
_journal_page_first     m832
_journal_page_last     m832
_journal_paper_category     QM
_journal_paper_doi     10.1107/S1600536812023355
_journal_coeditor_code     NK2158
_publ_contact_author_name     'Jong-Ha Choi'
_publ_contact_author_address
;
Department of Chemistry
Andong National University
Andong 760-749
Republic of Korea
;
_publ_contact_author_email     jhchoi@andong.ac.kr
_publ_contact_author_fax     '82 54 822 5452'
_publ_contact_author_phone     '82 54 820 5458'
_publ_section_title
;\
Bis[<i>trans</i>-dichloridobis(propane-1,3-diamine-\k^2^<i>N</i>,<i>N</i>')\
chromium(III)] tetrachloridozincate determined using synchrotron
radiation
;
loop_
    _publ_author_name
    _publ_author_footnote
    _publ_author_address
    'Moon, Dohyun' .
;
Pohang Accelerator Laboratory, POSTECH, Pohang 790-784, Republic of Korea
;
    'Subhan, Md Abdus' .
;
Department of Chemistry
Shah Jalal University of Science and Technology
Sylhet, Bangladesh
;
    'Choi, Jong-Ha' .
;
Department of Chemistry
Andong National University
Andong 760-749
Republic of Korea
;
