# Supplementary material for: Bis[trans-dichloridobis(propane-1,3-diamine-κ2 N,N′)chromium(III)] tetra­chloridozincate determined using synchrotron radiation
Source: Acta Crystallogr Sect E Struct Rep Online. 2012 May 26;68(Pt 6):m832. doi: 10.1107/S1600536812023355 (PMC3379173; doi:10.1107/S1600536812023355)
Supplement: Supplementary file 2 [file e-68-0m832-Isup2.hkl]

# 
# h,k,l, Fc-squared, Fo-squared, sigma(Fo-squared) and status flag 
# 
data_I
_shelx_title ' S36te in P4(2)/n (needle pale blue)' 
_shelx_refln_list_code          4 
_shelx_F_calc_maximum      172.75 
_exptl_crystal_F_000       764.00 
_reflns_d_resolution_high  0.8499 
 
loop_ 
 _symmetry_equiv_pos_as_xyz 
 'x, y, z' 
 '-x+1/2, -y+1/2, z' 
 '-y, x+1/2, z+1/2' 
 'y+1/2, -x, z+1/2' 
 '-x, -y, -z' 
 'x-1/2, y-1/2, -z' 
 'y, -x-1/2, -z-1/2' 
 '-y-1/2, x, -z-1/2' 
 
_cell_length_a    15.1410 
_cell_length_b    15.1410 
_cell_length_c     6.4220 
_cell_angle_alpha  90.000 
_cell_angle_beta   90.000 
_cell_angle_gamma  90.000 
 
_shelx_F_squared_multiplier     1.000 
 
loop_ 
 _refln_index_h 
 _refln_index_k 
 _refln_index_l 
 _refln_F_squared_calc 
 _refln_F_squared_meas 
 _refln_F_squared_sigma 
 _refln_observed_status 
   1   1   0     6539.02     7767.32    191.90 o 
   2   2   0    19975.95    17106.92    255.28 o 
  -1   3   0    20561.33    18851.81    300.52 o 
   3   3   0     6646.82     7807.87    118.85 o 
  -2   4   0      599.48      366.83      6.31 o 
   0   4   0     4465.73     2800.02     34.56 o 
   2   4   0    11998.40    14505.59    479.57 o 
   4   4   0     2999.31      977.72     13.98 o 
  -3   5   0     4690.91     3721.62     46.67 o 
  -1   5   0    13135.48    12142.96    138.52 o 
   1   5   0    10188.31    10859.05    229.10 o 
   3   5   0     3815.23     1267.80     17.15 o 
   5   5   0     4595.53     4898.21     58.82 o 
  -4   6   0     7167.91     7634.61     91.11 o 
  -2   6   0     4331.73     5145.29     70.69 o 
   0   6   0     2483.84     2418.83     72.40 o 
   2   6   0     4576.91     2117.91     44.44 o 
   4   6   0    17655.54    18998.60    318.72 o 
   6   6   0    13551.13    12650.02    146.17 o 
  -5   7   0     4832.77     4883.66     60.01 o 
  -3   7   0     3208.04     4285.44     86.02 o 
  -1   7   0    12081.00    14489.18    168.01 o 
   1   7   0     5108.10     4233.52     51.92 o 
   3   7   0      293.89      442.24     10.17 o 
   5   7   0     5960.86     5954.00     72.62 o 
   7   7   0     2950.71     2769.94     36.38 o 
  -6   8   0     3126.18     3397.53     44.43 o 
  -4   8   0     7350.59     7476.22     90.15 o 
  -2   8   0    16060.62    20535.14    233.94 o 
   0   8   0     7041.15     7501.06    141.49 o 
   2   8   0       68.06       60.40      3.31 o 
   4   8   0    26920.99    29573.38    431.91 o 
   6   8   0     1127.03      640.02     11.18 o 
   8   8   0     9908.13    10131.03    145.22 o 
  -7   9   0     6766.31     8093.92     97.64 o 
  -5   9   0     3392.01     2897.44     39.19 o 
  -3   9   0     3633.67     4238.09     84.93 o 
  -1   9   0     5800.31     6453.13     78.79 o 
   1   9   0     1307.47     1177.50     17.33 o 
   3   9   0      394.49      470.22      8.62 o 
   5   9   0    20205.68    23618.28    472.91 o 
   7   9   0     3168.00     3679.49     47.56 o 
   9   9   0       18.16        9.83      4.26 o 
  -8  10   0     2564.61     2933.73     39.95 o 
  -6  10   0     1485.90     1114.09     18.28 o 
  -4  10   0     4019.19     4260.17     54.04 o 
  -2  10   0     5503.32     5415.44     68.85 o 
   0  10   0      386.44      455.64      8.79 o 
   2  10   0     5249.59     4552.77     59.24 o 
   4  10   0       69.83       42.57      5.78 o 
   6  10   0    25437.73    30231.35    344.92 o 
   8  10   0      246.09      220.75      6.60 o 
  10  10   0     3199.03     3531.10     52.32 o 
  -9  11   0      271.71      291.16      8.81 o 
  -7  11   0      519.76      417.96      9.51 o 
  -5  11   0     1677.53     1962.26     29.81 o 
  -3  11   0     1983.23     1920.96     36.59 o 
  -1  11   0      614.68      477.71      9.80 o 
   1  11   0     3547.31     4310.59     54.44 o 
   3  11   0     2661.48     2510.35     43.02 o 
   5  11   0      676.01      856.30     16.71 o 
   7  11   0      774.35      782.94     16.55 o 
   9  11   0     3247.64     3522.49     63.64 o 
  11  11   0      142.87      144.70      9.57 o 
 -10  12   0      669.74      589.64     13.28 o 
  -8  12   0      332.60      372.17      9.26 o 
  -6  12   0     1608.53     1704.35     24.85 o 
  -4  12   0     6679.65     7331.59     90.51 o 
  -2  12   0       85.46      114.48      5.32 o 
   0  12   0       25.09       26.40      4.02 o 
   2  12   0     2613.33     3031.43     47.26 o 
   4  12   0     5680.22     5812.33     75.75 o 
   6  12   0       68.24       83.29      5.54 o 
   8  12   0      242.03      277.04      8.24 o 
  10  12   0      109.10      137.77      8.08 o 
  12  12   0     3634.60     3007.08     55.79 o 
 -11  13   0     5370.03     4441.37    131.29 o 
  -9  13   0     1087.16     1134.06     19.51 o 
  -7  13   0       78.77      111.50      6.86 o 
  -5  13   0     3448.03     3736.56     53.50 o 
  -3  13   0      882.91     1019.59     16.16 o 
  -1  13   0     1378.95     1540.45     22.74 o 
   1  13   0      789.02      663.34     18.57 o 
   3  13   0       68.90       98.12      6.15 o 
   5  13   0      545.13      609.44     13.34 o 
   7  13   0      118.54      123.55      7.30 o 
   9  13   0     2040.72     1850.77     28.40 o 
  11  13   0     2280.40     1943.26     45.86 o 
 -10  14   0     1934.05     1703.26     57.40 o 
  -8  14   0      405.80      381.71     10.27 o 
  -6  14   0     4306.83     4709.73     69.29 o 
  -4  14   0      276.99      266.70      9.18 o 
  -2  14   0    10838.28    12847.08    153.54 o 
   0  14   0     3304.45     3739.06     48.97 o 
   2  14   0      467.37      477.10     12.25 o 
   4  14   0       72.42       64.22      6.25 o 
   6  14   0      421.30      456.83     16.20 o 
   8  14   0     1660.79     1304.09     21.08 o 
  10  14   0      476.91      491.60     20.27 o 
  -9  15   0      325.31      360.78     13.95 o 
  -7  15   0      347.84      407.80     13.20 o 
  -5  15   0     2647.87     2796.81     45.21 o 
  -3  15   0     5495.47     5909.66     76.94 o 
  -1  15   0      801.76      873.56     18.36 o 
   1  15   0      499.03      525.89     12.79 o 
   3  15   0      932.59      951.95     17.84 o 
   5  15   0      976.54      831.91     24.07 o 
   9  15   0       84.04       38.11     24.99 o 
  -6  16   0       31.61       22.11      8.69 o 
  -4  16   0     7419.90     7877.56    109.84 o 
  -2  16   0      865.24     1095.73     20.25 o 
   0  16   0     6202.01     7115.29     94.68 o 
   2  16   0      862.28      730.80     16.37 o 
   4  16   0     3760.63     3175.97    136.75 o 
   6  16   0      248.22      177.25     14.19 o 
  -5  17   0       23.25       15.65     18.85 o 
  -3  17   0     1012.35      943.24     25.74 o 
  -1  17   0       38.79       38.65     14.00 o 
   1  17   0       42.13       38.92     11.87 o 
   5  17   0     2097.67     1442.90     30.47 o 
   0   1   1     4726.23     4380.34     52.17 o 
  -1   2   1     6431.72     5294.93    104.38 o 
   0   2   1        0.93      165.16      3.25 o 
   1   2   1    10398.01     8440.34    143.85 o 
   2   2   1      397.00      737.72     12.22 o 
  -2   3   1     6548.83     4777.53     77.04 o 
  -1   3   1    18078.35    21316.79    300.15 o 
   0   3   1     1535.74     1098.22     25.98 o 
   1   3   1      420.14       60.88      1.35 o 
   2   3   1       49.24      132.48      2.19 o 
   3   3   1       21.25       75.64      2.88 o 
  -3   4   1     3205.01     2179.50     23.48 o 
  -2   4   1    16001.85    18958.95    241.16 o 
  -1   4   1     2024.36     1615.47     29.65 o 
   0   4   1    11609.74    14182.53    117.62 o 
   1   4   1    17719.01    14066.56    197.43 o 
   2   4   1      276.34      144.74      2.95 o 
   3   4   1     1925.14     2164.53     20.48 o 
   4   4   1      482.63      377.01      5.26 o 
  -4   5   1      239.91      258.86      5.77 o 
  -3   5   1     3859.81     3377.51     58.75 o 
  -2   5   1     9921.90     8662.13    129.74 o 
  -1   5   1       90.58      720.23      9.55 o 
   0   5   1     1666.87     1238.95     13.69 o 
   1   5   1    14540.64    14087.47    164.44 o 
   2   5   1       26.41      117.43      2.74 o 
   3   5   1     9791.13     7860.89    101.52 o 
   4   5   1     5675.42     4204.52     38.87 o 
   5   5   1    16826.30    18152.85    165.36 o 
  -5   6   1      772.31      647.04      8.29 o 
  -4   6   1     3442.73     4001.30     36.83 o 
  -3   6   1     2365.62     2356.61     21.76 o 
  -2   6   1        2.60       30.11      2.49 o 
  -1   6   1    11676.14    11451.37    118.83 o 
   0   6   1       30.59       59.56      2.17 o 
   1   6   1      931.85      927.90     16.12 o 
   2   6   1      302.65      410.35      5.11 o 
   3   6   1      996.21      562.57      6.43 o 
   4   6   1      105.92      166.96      3.16 o 
   5   6   1     3423.41     2815.29     26.08 o 
   6   6   1     2471.46     3552.43     34.39 o 
  -6   7   1       19.81       29.73      2.22 o 
  -5   7   1      251.41      769.97      8.41 o 
  -4   7   1    13670.58    13575.05    112.06 o 
  -3   7   1     3225.02     2872.20     26.13 o 
  -2   7   1      268.50      429.30      5.44 o 
  -1   7   1     4878.32     3851.63     49.45 o 
   0   7   1     2773.18     2728.38     26.61 o 
   1   7   1    17062.70    18262.04    148.17 o 
   2   7   1     6538.43     5384.36     47.12 o 
   3   7   1      981.10      450.59      5.68 o 
   4   7   1       37.93       35.10      2.13 o 
   5   7   1      786.66      424.48      5.54 o 
   6   7   1     2786.52     2634.64     29.90 o 
   7   7   1     4269.71     4849.05     43.60 o 
  -7   8   1     1911.07     1760.75     20.64 o 
  -6   8   1     2361.62     2929.23     27.51 o 
  -5   8   1      362.30      391.68      5.68 o 
  -4   8   1        4.95        6.31      2.21 o 
  -3   8   1     4535.43     4781.98     41.97 o 
  -2   8   1        6.45       10.16      2.17 o 
  -1   8   1     5967.42     5951.33     51.68 o 
   0   8   1     2536.72     2976.22     33.81 o 
   1   8   1     1952.82     1824.35     26.01 o 
   2   8   1     3408.33     4693.55     40.18 o 
   3   8   1     1688.40     1558.30     15.39 o 
   4   8   1       19.23        7.17      2.03 o 
   5   8   1     1398.59     1512.86     15.41 o 
   6   8   1       34.47       86.23      3.34 o 
   7   8   1     3247.57     3295.20     30.81 o 
   8   8   1        0.52        0.36      2.58 o 
  -8   9   1       10.15       15.91      3.00 o 
  -7   9   1      712.10      695.45      8.46 o 
  -6   9   1     2934.66     2643.81     25.44 o 
  -5   9   1     5323.05     5410.26     46.56 o 
  -4   9   1        7.18       11.12      2.40 o 
  -3   9   1     9456.57     9816.28     82.24 o 
  -2   9   1     2823.97     2892.31     26.90 o 
  -1   9   1     6410.73     5959.63     51.29 o 
   0   9   1     3135.08     2849.26     38.51 o 
   1   9   1      128.67       20.99      2.54 o 
   2   9   1      760.93      717.92      8.02 o 
   3   9   1     9079.56    10256.39     84.25 o 
   4   9   1     8984.52     9334.19     78.51 o 
   5   9   1     1832.26     1742.17     19.09 o 
   6   9   1     1454.67     1570.84     15.88 o 
   7   9   1      806.44      805.77     11.74 o 
   8   9   1      184.70      209.89      5.13 o 
   9   9   1      190.14      252.61      5.15 o 
  -9  10   1     2838.04     3062.85     29.18 o 
  -8  10   1      619.72      731.54      9.40 o 
  -7  10   1      534.69      619.76      8.17 o 
  -6  10   1       13.83       14.71      2.81 o 
  -5  10   1      931.40      810.05      9.60 o 
  -4  10   1      872.96     1164.42     13.23 o 
  -3  10   1     5824.64     5664.82     49.97 o 
  -2  10   1     1378.69     1813.43     20.04 o 
  -1  10   1     1149.11     1142.34     11.97 o 
   0  10   1        1.45        9.13      2.26 o 
   1  10   1     3294.68     3019.88     31.35 o 
   2  10   1     3654.95     4201.44     53.79 o 
   3  10   1     2592.91     2523.69     28.08 o 
   4  10   1      120.19      168.68      3.74 o 
   5  10   1      334.00      404.22      5.77 o 
   6  10   1        9.94        5.81      3.13 o 
   7  10   1     1685.94     1811.96     20.38 o 
   8  10   1      777.18      955.12     11.11 o 
   9  10   1      433.54      429.87      8.20 o 
  10  10   1     2051.92     2215.29     33.82 o 
 -10  11   1      597.30      620.46      8.98 o 
  -9  11   1     2102.88     2375.35     23.91 o 
  -8  11   1       34.05       37.35      3.81 o 
  -7  11   1     1607.86     1690.47     18.88 o 
  -6  11   1       20.50       29.31      3.39 o 
  -5  11   1     6715.12     7588.53     65.50 o 
  -4  11   1      201.10      204.12      4.64 o 
  -3  11   1       79.11      236.17      4.76 o 
  -2  11   1      930.28      932.66     12.44 o 
  -1  11   1     4425.07     4852.34     50.97 o 
   0  11   1      596.90      496.71      7.02 o 
   1  11   1     2039.00     2074.48     20.42 o 
   2  11   1     1019.04      883.81     12.61 o 
   3  11   1     1766.99     1810.39     18.66 o 
   4  11   1       12.87       22.42      2.89 o 
   5  11   1      367.61      339.86      5.61 o 
   6  11   1     3098.87     3305.14     32.27 o 
   7  11   1       58.63       50.83      4.48 o 
   8  11   1     1547.79     1540.05     18.58 o 
   9  11   1     5379.11     6038.42     53.34 o 
  10  11   1      394.94      384.48      7.21 o 
  11  11   1      230.64      278.59      6.55 o 
 -11  12   1     2492.39     2449.40     25.96 o 
 -10  12   1       31.39       33.11      5.56 o 
  -9  12   1        3.97        3.28      5.01 o 
  -8  12   1      506.36      538.89      8.12 o 
  -7  12   1     1148.84     1272.50     14.74 o 
  -6  12   1      305.81      336.38      6.59 o 
  -5  12   1      987.78     1017.77     11.76 o 
  -4  12   1     2494.00     3053.30     30.20 o 
  -3  12   1      385.30      429.30      8.96 o 
  -2  12   1      723.38      916.90     13.00 o 
  -1  12   1     3975.50     4036.21     37.22 o 
   0  12   1      290.13      316.54      5.72 o 
   1  12   1     1713.14     1861.59     21.11 o 
   2  12   1      494.04      540.78      8.44 o 
   3  12   1      102.46       82.89      3.78 o 
   4  12   1     1284.35     1540.30     15.94 o 
   5  12   1     6112.04     6409.47     58.19 o 
   6  12   1      376.07      399.79      9.86 o 
   7  12   1      455.10      462.64      7.93 o 
   8  12   1      392.36      393.78      8.18 o 
   9  12   1      799.88      841.35     17.44 o 
  10  12   1      671.96      599.30      9.59 o 
  11  12   1     1417.25     1309.54     29.78 o 
  12  12   1       18.35       19.55      6.50 o 
 -11  13   1      930.67      948.23     14.84 o 
 -10  13   1     1262.38     1293.05     21.18 o 
  -9  13   1     4328.69     4616.34     43.00 o 
  -8  13   1     1614.44     1921.28     20.10 o 
  -7  13   1       59.68       37.35      4.66 o 
  -6  13   1      118.10      139.99      5.39 o 
  -5  13   1      829.33      934.19     11.46 o 
  -4  13   1     5483.15     6065.14     55.80 o 
  -3  13   1     1889.51     2204.51     22.73 o 
  -2  13   1      187.29      180.71      5.07 o 
  -1  13   1      358.42      361.82      6.05 o 
   0  13   1       23.13       26.68      3.49 o 
   1  13   1      308.82      330.44      5.89 o 
   2  13   1     1023.20     1040.57     11.87 o 
   3  13   1       57.25       67.99      4.07 o 
   4  13   1       33.13       28.90      3.88 o 
   5  13   1     7525.59     8344.50     69.15 o 
   6  13   1       48.56       46.65      4.11 o 
   7  13   1      336.79      342.97      7.28 o 
   8  13   1        8.80       12.72      5.54 o 
   9  13   1      262.40      287.11      7.57 o 
  10  13   1      253.18      244.15      7.52 o 
  11  13   1      110.12      123.91     11.38 o 
 -10  14   1       71.32       29.79      7.00 o 
  -9  14   1       68.78       52.22      5.86 o 
  -8  14   1     1440.68     1242.81     21.36 o 
  -7  14   1      592.20      685.86     13.34 o 
  -6  14   1      792.43      834.11     11.22 o 
  -5  14   1      398.97      465.42     10.29 o 
  -4  14   1        2.27       -0.07      4.26 o 
  -3  14   1     1622.93     1846.60     19.92 o 
  -2  14   1       26.75       23.15      4.03 o 
  -1  14   1      438.82      454.08      8.07 o 
   0  14   1      608.55      701.63      9.48 o 
   1  14   1      669.52      724.43     10.03 o 
   2  14   1      238.30      265.49      6.60 o 
   3  14   1     1042.18     1105.85     15.68 o 
   4  14   1     2781.73     2850.75     27.90 o 
   5  14   1      261.90      271.33      6.68 o 
   6  14   1      479.14      440.88      8.26 o 
   7  14   1     1207.20     1280.07     17.93 o 
   8  14   1       33.20       40.18      6.06 o 
   9  14   1       33.11        7.16      8.29 o 
  10  14   1      420.25      295.60     10.31 o 
  -9  15   1      135.25      217.68     10.61 o 
  -8  15   1       50.61       39.46      6.98 o 
  -7  15   1     2770.75     2701.19     39.50 o 
  -6  15   1     2775.93     3113.75     30.86 o 
  -5  15   1      137.45      180.26      8.72 o 
  -4  15   1      150.86      127.47      6.46 o 
  -3  15   1      794.76      853.36     11.76 o 
  -2  15   1      405.86      427.25     10.26 o 
  -1  15   1        7.85       12.72      4.55 o 
   0  15   1     1039.30     1193.21     13.43 o 
   1  15   1     3524.87     3715.82     39.07 o 
   2  15   1       84.28       94.56      5.17 o 
   3  15   1     1784.62     1813.05     31.86 o 
   4  15   1     3884.83     4072.40     94.26 o 
   5  15   1      770.26      889.62     14.09 o 
   6  15   1      253.37      244.36      7.39 o 
   7  15   1     1022.80     1010.32     18.41 o 
   8  15   1      160.84      112.73     11.22 o 
   9  15   1      480.91      374.88     17.94 o 
  -7  16   1       11.28        6.10      9.08 o 
  -6  16   1       10.99       18.37      8.61 o 
  -5  16   1      279.92      217.01      7.78 o 
  -4  16   1        0.04        0.05      5.49 o 
  -3  16   1     1829.00     2012.92     27.51 o 
  -2  16   1      505.45      442.63      9.44 o 
  -1  16   1      125.61      130.92      6.75 o 
   0  16   1     1702.03     1405.30     16.70 o 
   1  16   1      435.28      411.14      8.22 o 
   2  16   1       51.56       34.52      6.02 o 
   3  16   1      458.33      387.87     15.63 o 
   4  16   1        4.75        2.93      6.96 o 
   5  16   1      752.30      578.97     17.86 o 
   6  16   1      234.70      150.26     25.21 o 
   7  16   1       38.85       14.03     12.37 o 
  -4  17   1      878.57      829.02     15.17 o 
  -3  17   1      403.26      374.16     11.46 o 
  -2  17   1      569.11      556.69     17.72 o 
  -1  17   1     2482.00     2158.93     38.80 o 
   0  17   1      140.06      129.39      9.07 o 
   1  17   1        3.52       -2.80     10.05 o 
   2  17   1     3495.60     3033.56     42.04 o 
   3  17   1      526.39      409.84     15.85 o 
   4  17   1      101.43       44.50     13.25 o 
   0   1   2     5529.88     4784.22     74.92 o 
   1   1   2     3326.48     4051.43     51.47 o 
  -1   2   2     7927.42     8167.15     67.19 o 
   0   2   2      758.27      199.34      2.77 o 
   1   2   2     1085.30      932.46     14.68 o 
   2   2   2      499.92      459.07      8.37 o 
  -2   3   2     9227.27    10544.59     86.18 o 
  -1   3   2     4412.95     3454.63     43.00 o 
   0   3   2       20.69       52.62      1.48 o 
   1   3   2    29650.38    30161.97    427.93 o 
   2   3   2      177.91      140.83      6.03 o 
   3   3   2       23.26       52.12      2.16 o 
  -3   4   2       68.89       17.46      1.48 o 
  -2   4   2    10897.26     8956.82     73.85 o 
  -1   4   2     2423.91     3373.05     33.77 o 
   0   4   2     1733.19     1165.38     12.04 o 
   1   4   2      947.59     1158.77     13.36 o 
   2   4   2    29841.91    33467.27    574.08 o 
   3   4   2      274.67      244.87      5.93 o 
   4   4   2       23.45      236.36      3.74 o 
  -4   5   2      512.84      353.50      5.55 o 
  -3   5   2     6485.14     5416.03     47.09 o 
  -2   5   2        0.04       41.69      2.39 o 
  -1   5   2     1795.31     1338.97     13.56 o 
   0   5   2     1421.06     1731.45     24.56 o 
   1   5   2       13.94       86.37      2.86 o 
   2   5   2        2.03       -0.52      2.51 o 
   3   5   2    26507.39    30849.00    383.12 o 
   4   5   2       48.98       23.22      1.61 o 
   5   5   2      531.73      636.90      7.59 o 
  -5   6   2     5722.22     6430.07     54.79 o 
  -4   6   2    16245.87    14626.46    122.49 o 
  -3   6   2      260.03      208.50      3.62 o 
  -2   6   2    10357.58    10399.41     87.11 o 
  -1   6   2     1708.93     1723.63     19.15 o 
   0   6   2    22339.60    20757.62    218.72 o 
   1   6   2     1139.60     1101.38     12.07 o 
   2   6   2      131.06      426.79     10.68 o 
   3   6   2      261.09      172.33      6.36 o 
   4   6   2    13732.26    14097.36    157.89 o 
   5   6   2      416.77      645.93      8.77 o 
   6   6   2       47.78       37.23      2.16 o 
  -6   7   2     3125.51     3681.25     32.43 o 
  -5   7   2       32.38       46.92      2.36 o 
  -4   7   2      576.61      791.90      9.09 o 
  -3   7   2      798.47     1223.68     20.73 o 
  -2   7   2        0.63        1.96      2.02 o 
  -1   7   2       33.84      207.82      5.39 o 
   0   7   2       79.44      119.22      2.67 o 
   1   7   2     2604.01     2411.39     31.43 o 
   2   7   2     1177.10     1530.21     15.24 o 
   3   7   2      569.66      677.05      7.81 o 
   4   7   2        8.01        9.26      1.57 o 
   5   7   2     3419.83     3103.91     28.25 o 
   6   7   2      636.22      853.83      9.53 o 
   7   7   2     2579.40     2423.95     24.07 o 
  -7   8   2      746.75      830.22     14.89 o 
  -6   8   2     4938.66     5114.78     57.01 o 
  -5   8   2      119.46       69.65      2.95 o 
  -4   8   2     4108.82     4286.55     42.12 o 
  -3   8   2      925.49      890.77     10.14 o 
  -2   8   2     8128.70     6107.46     57.01 o 
  -1   8   2      229.15      310.72      5.76 o 
   0   8   2     8762.46     8859.57     93.11 o 
   1   8   2      640.10      968.51     16.39 o 
   2   8   2     8705.21     8032.59     90.99 o 
   3   8   2     4586.72     5059.07     43.14 o 
   4   8   2      270.62      366.15      5.26 o 
   5   8   2      625.78      617.26      7.50 o 
   6   8   2      561.54      744.45      8.76 o 
   7   8   2      350.58      395.65      5.94 o 
   8   8   2     2922.49     3038.69     28.58 o 
  -8   9   2      918.21     1010.01     30.64 o 
  -7   9   2      549.34      765.97      9.98 o 
  -6   9   2      189.73      183.77      5.48 o 
  -5   9   2     8440.31     9020.89     80.09 o 
  -4   9   2      395.21      354.45      6.18 o 
  -3   9   2      163.09       77.45      2.79 o 
  -2   9   2      667.45      758.13     25.42 o 
  -1   9   2       97.75      190.01      3.81 o 
   0   9   2      490.71      600.50      9.21 o 
   1   9   2     4138.95     3861.57     43.07 o 
   2   9   2     1206.14     1641.25     16.37 o 
   3   9   2       35.80       44.83      2.18 o 
   4   9   2      450.56      522.73      8.12 o 
   5   9   2       43.23      153.18      5.20 o 
   6   9   2      317.72      312.80      6.45 o 
   7   9   2      203.51      275.07      5.02 o 
   8   9   2      288.93      375.42      6.10 o 
   9   9   2      487.65      520.67      8.41 o 
  -9  10   2      264.25      290.18      6.39 o 
  -8  10   2     6513.91     7256.84     63.25 o 
  -7  10   2       40.70       40.89      3.32 o 
  -6  10   2      649.87      848.62     12.04 o 
  -5  10   2       98.05      117.22      4.02 o 
  -4  10   2     6527.70     6733.78     58.56 o 
  -3  10   2     2501.72     2986.54     38.63 o 
  -2  10   2     3167.84     3140.69     32.30 o 
  -1  10   2      441.29      493.20     11.94 o 
   0  10   2    11101.75    11450.36     96.78 o 
   1  10   2     1864.57     2087.00     20.38 o 
   2  10   2      101.69      122.46      3.00 o 
   3  10   2       56.77       34.08      2.69 o 
   4  10   2      827.85      669.19      8.67 o 
   5  10   2       44.42       51.24      2.85 o 
   6  10   2      446.78      608.48      8.73 o 
   7  10   2     1177.36     1342.06     14.23 o 
   8  10   2      748.65      801.08     12.18 o 
   9  10   2      376.58      377.24      6.79 o 
  10  10   2      265.62      313.10      7.81 o 
 -10  11   2      883.44      917.19     19.99 o 
  -9  11   2     1084.86     1115.56     16.01 o 
  -8  11   2      411.07      429.13     12.00 o 
  -7  11   2     5650.34     6221.67     57.57 o 
  -6  11   2        7.94        9.71      3.58 o 
  -5  11   2      276.68      306.41      5.69 o 
  -4  11   2     1262.80     1448.44     14.76 o 
  -3  11   2     1699.47     1778.41     19.23 o 
  -2  11   2      666.63      840.36     12.22 o 
  -1  11   2     2901.89     3202.62     32.64 o 
   0  11   2        0.62        2.49      2.68 o 
   1  11   2      678.65      933.22     10.42 o 
   2  11   2        8.37        4.73      2.58 o 
   3  11   2     3001.46     2939.51     28.72 o 
   4  11   2      109.68      131.25      3.72 o 
   5  11   2      163.91      180.32      4.38 o 
   6  11   2     1014.42     1145.80     14.81 o 
   7  11   2      103.34       89.26      4.52 o 
   8  11   2     1430.39     1503.97     16.21 o 
   9  11   2     2008.00     2212.18     23.45 o 
  10  11   2      615.53      600.23      9.49 o 
  11  11   2      144.24      100.24      6.32 o 
 -11  12   2        1.86        5.86      8.56 o 
 -10  12   2     1631.66     1915.89     58.89 o 
  -9  12   2       26.67       24.09      4.93 o 
  -8  12   2      105.48      114.81      4.66 o 
  -7  12   2        1.45        4.90      4.18 o 
  -6  12   2     3862.72     4444.88     50.46 o 
  -5  12   2        2.91        4.49      3.42 o 
  -4  12   2        4.33        3.35      3.33 o 
  -3  12   2      756.73      862.25     10.66 o 
  -2  12   2     4718.01     4970.04     53.61 o 
  -1  12   2      181.10      278.32      8.75 o 
   0  12   2     1133.51     1299.69     14.28 o 
   1  12   2        6.29        6.71      3.30 o 
   2  12   2     4581.36     5247.84     80.97 o 
   3  12   2      251.26      318.32      6.20 o 
   4  12   2       27.11       39.16      3.52 o 
   5  12   2      310.91      348.83      6.33 o 
   6  12   2     2418.33     2713.05     25.80 o 
   7  12   2       65.54       62.83      4.04 o 
   8  12   2       23.39       31.45      4.78 o 
   9  12   2      135.53       95.67      5.69 o 
  10  12   2     2302.49     2240.10     98.42 o 
  11  12   2        8.47       -1.78      6.58 o 
 -11  13   2       49.41       -4.04     14.02 o 
 -10  13   2      207.20      165.98      9.02 o 
  -9  13   2       53.01       67.69      6.39 o 
  -8  13   2      192.02      143.95      6.06 o 
  -7  13   2       55.99       69.43      5.07 o 
  -6  13   2      512.19      530.31      8.93 o 
  -5  13   2     1126.09     1294.65     15.08 o 
  -4  13   2       54.85       59.37      4.03 o 
  -3  13   2      414.37      444.65      7.79 o 
  -2  13   2     1266.90     1332.64     14.67 o 
  -1  13   2      907.65     1030.32     13.10 o 
   0  13   2      270.66      286.66      7.83 o 
   1  13   2     8903.30     9963.46    107.45 o 
   2  13   2       14.70       23.94      3.54 o 
   3  13   2      201.08      229.19      5.30 o 
   4  13   2     1098.13     1190.70     13.25 o 
   5  13   2      283.34      286.30      7.54 o 
   6  13   2      189.40      172.68      6.59 o 
   7  13   2     3053.85     3199.12     46.76 o 
   8  13   2        1.20       -0.51      5.08 o 
   9  13   2      230.29      139.05      7.12 o 
  10  13   2        4.87        2.63      8.29 o 
  -9  14   2      383.91      240.40     12.16 o 
  -8  14   2     3494.79     3791.84     53.79 o 
  -7  14   2     1385.82     1275.03     15.24 o 
  -6  14   2      338.70      327.13      8.09 o 
  -5  14   2        2.97        7.18      4.56 o 
  -4  14   2       48.71       17.53      4.12 o 
  -3  14   2       10.93       11.48      5.11 o 
  -2  14   2       15.28       12.32      4.30 o 
  -1  14   2      722.38      785.21     10.71 o 
   0  14   2     2802.45     3154.75     35.44 o 
   1  14   2      218.50      239.56      6.01 o 
   2  14   2      100.38      126.02      5.53 o 
   3  14   2       80.82       72.11      5.33 o 
   4  14   2     4281.78     4911.36     55.96 o 
   5  14   2      730.52      677.96     14.11 o 
   6  14   2      374.57      434.77     10.12 o 
   7  14   2       25.60       18.66      5.45 o 
   8  14   2     7413.53     6685.54    119.23 o 
   9  14   2       45.07       47.09     11.03 o 
  -8  15   2      819.31      620.34     14.72 o 
  -7  15   2       51.47       76.66      8.92 o 
  -6  15   2      155.02      132.30      7.38 o 
  -5  15   2      172.77      111.31      6.25 o 
  -4  15   2        0.47        0.79      5.11 o 
  -3  15   2       28.98        6.96      5.31 o 
  -2  15   2      714.92      699.82     15.47 o 
  -1  15   2      251.20      238.25      7.97 o 
   0  15   2      736.88      660.46     14.99 o 
   1  15   2       46.12       57.63      5.18 o 
   2  15   2       20.43        7.12      5.18 o 
   3  15   2      254.22      301.54      9.68 o 
   4  15   2      183.12      134.89      6.54 o 
   5  15   2       14.07       20.89      6.39 o 
   6  15   2       66.41       51.37      8.31 o 
  -6  16   2      820.53      823.74     15.75 o 
  -5  16   2       38.21       50.04     10.91 o 
  -4  16   2      423.70      320.47     12.45 o 
  -3  16   2       38.52       48.03      7.32 o 
  -2  16   2       16.38       24.89      7.55 o 
  -1  16   2      567.17      446.80     10.21 o 
   0  16   2        0.81        1.16      7.18 o 
   1  16   2     1339.72     1218.75     32.78 o 
   2  16   2      839.14      943.81     25.66 o 
   3  16   2       14.84       17.37      7.80 o 
   4  16   2     2620.90     1987.13     38.75 o 
   5  16   2       26.42       40.83     12.55 o 
  -2  17   2      126.75       83.33     14.02 o 
  -1  17   2      595.76      509.23     19.55 o 
   0   1   3       25.15      296.56      5.06 o 
   1   1   3     7199.07     5586.31     79.72 o 
  -1   2   3     1499.54      829.41     12.13 o 
   0   2   3       19.14       61.64      1.83 o 
   1   2   3      295.12      403.87      5.03 o 
   2   2   3       97.65      133.55      3.20 o 
  -2   3   3     6972.53     6752.40     57.08 o 
  -1   3   3    13299.62    13315.71    128.91 o 
   0   3   3      174.25       97.54      2.08 o 
   1   3   3     5118.47     3880.75     47.23 o 
   2   3   3      869.25     1068.08     11.46 o 
   3   3   3     1956.90     1347.41     17.74 o 
  -3   4   3    10234.06    10780.32     89.55 o 
  -2   4   3        0.35       49.12      2.24 o 
  -1   4   3      152.78      138.97      4.04 o 
   0   4   3     2154.98     2484.39     23.09 o 
   1   4   3    14906.82    15844.86    157.77 o 
   2   4   3      399.38      331.09      7.15 o 
   3   4   3     7963.37     9390.63     90.94 o 
   4   4   3     1626.36     1420.46     17.11 o 
  -4   5   3        9.67       16.32      1.40 o 
  -3   5   3     2886.86     2621.68     24.23 o 
  -2   5   3     1296.88      960.56      9.96 o 
  -1   5   3      419.38      193.52      3.19 o 
   0   5   3     3014.11     2822.00     30.04 o 
   1   5   3     3290.61     3080.89     40.53 o 
   2   5   3     9203.91    11030.22    183.87 o 
   3   5   3     2509.82     2202.91     24.87 o 
   4   5   3     9813.58    10632.58    103.70 o 
   5   5   3     7036.54     6960.95    120.28 o 
  -5   6   3     1634.85     1497.96     15.35 o 
  -4   6   3     1477.90     1571.24     30.62 o 
  -3   6   3      967.15     1206.86     12.68 o 
  -2   6   3      707.16      749.96      8.44 o 
  -1   6   3       44.90        6.44      1.34 o 
   0   6   3      127.89      117.39      3.55 o 
   1   6   3      660.68      771.84     15.72 o 
   2   6   3     1709.42     1587.00     26.74 o 
   3   6   3     6129.98     6960.34     89.91 o 
   4   6   3     1089.50     1091.94     23.59 o 
   5   6   3     1913.81     1930.31     22.81 o 
   6   6   3       98.23      186.65      5.13 o 
  -6   7   3      373.75      406.83      7.27 o 
  -5   7   3     1487.05     1234.79     13.13 o 
  -4   7   3     4340.50     3674.83     41.39 o 
  -3   7   3     1596.13     1542.06     17.96 o 
  -2   7   3     3175.38     4140.99     37.31 o 
  -1   7   3       23.92       13.24      1.62 o 
   0   7   3        6.51       26.39      2.65 o 
   1   7   3      849.61      900.34     11.59 o 
   2   7   3     6979.02     6983.46     70.05 o 
   3   7   3     1425.01     1120.85     13.98 o 
   4   7   3      217.29      189.16      8.68 o 
   5   7   3     2921.36     2580.88     47.51 o 
   6   7   3      267.87      181.91      7.37 o 
   7   7   3     5037.12     5320.17     82.45 o 
  -7   8   3     1121.25     1239.82     20.02 o 
  -6   8   3      646.66      716.20      8.58 o 
  -5   8   3      792.13      808.73      9.35 o 
  -4   8   3      438.80      489.05      9.67 o 
  -3   8   3      152.64      310.43      7.02 o 
  -2   8   3      434.67      428.36      6.00 o 
  -1   8   3       19.07        9.71      1.84 o 
   0   8   3      533.30      624.17      9.49 o 
   1   8   3      484.46      434.36      7.16 o 
   2   8   3      641.84      851.52     18.57 o 
   3   8   3     1276.50     1123.47     18.11 o 
   4   8   3       84.46      101.49      4.22 o 
   5   8   3       13.56       55.82      3.81 o 
   6   8   3      430.78      474.47      8.03 o 
   7   8   3       53.08       35.81      4.12 o 
   8   8   3        7.14        8.94      2.24 o 
  -8   9   3      597.42      653.74     12.50 o 
  -7   9   3     1491.35     1565.16     15.92 o 
  -6   9   3     7843.33     8656.85    112.47 o 
  -5   9   3     1623.35     1640.84     21.52 o 
  -4   9   3      358.59      370.72      5.69 o 
  -3   9   3     1101.74     1186.39     12.60 o 
  -2   9   3       66.74       21.26      2.68 o 
  -1   9   3      200.32      187.32      4.33 o 
   0   9   3     1048.59      980.33     15.68 o 
   1   9   3      116.27      198.36      5.02 o 
   2   9   3      403.11      388.13      6.55 o 
   3   9   3     4180.22     4480.27     48.10 o 
   4   9   3      984.30      726.27     14.12 o 
   5   9   3     3746.11     3824.98     42.57 o 
   6   9   3       67.27      113.06      4.78 o 
   7   9   3     3215.58     3500.27     37.03 o 
   8   9   3       10.55       10.68      4.54 o 
   9   9   3     1003.65     1128.79     36.81 o 
  -9  10   3     4279.56     4643.13     46.58 o 
  -8  10   3      411.01      413.03     11.16 o 
  -7  10   3     3371.70     3726.44     33.28 o 
  -6  10   3      390.91      411.88      6.49 o 
  -5  10   3     2639.68     2786.53    148.69 o 
  -4  10   3     2770.94     2916.28     27.83 o 
  -3  10   3     1816.49     1667.68     19.13 o 
  -2  10   3       98.49       98.42      3.67 o 
  -1  10   3        9.06       11.10      2.65 o 
   0  10   3      362.22      358.00     18.63 o 
   1  10   3     3194.72     3448.38     37.93 o 
   2  10   3      131.85      118.80      5.59 o 
   3  10   3      378.69      369.74      6.94 o 
   4  10   3      396.92      436.90      7.96 o 
   5  10   3     2137.24     2450.97     27.53 o 
   6  10   3       36.11       30.94      4.45 o 
   7  10   3       24.43       12.16      4.75 o 
   8  10   3      173.32      183.56      6.35 o 
   9  10   3     1013.42     1158.96     15.57 o 
  10  10   3      386.11      340.88     23.75 o 
 -10  11   3        4.43        0.33      5.76 o 
  -9  11   3      918.17      959.70     31.19 o 
  -8  11   3     1423.21     1453.94     16.71 o 
  -7  11   3      652.52      640.21      9.10 o 
  -6  11   3     4705.29     5126.08     46.57 o 
  -5  11   3     1058.13     1141.13     13.91 o 
  -4  11   3      364.86      429.71      9.74 o 
  -3  11   3      112.29       93.78      4.07 o 
  -2  11   3     1693.08     1768.57     17.77 o 
  -1  11   3     2803.66     2954.65     29.42 o 
   0  11   3     3352.41     3577.54     98.25 o 
   1  11   3      920.25     1051.63     14.88 o 
   2  11   3     5827.41     6332.51     65.66 o 
   3  11   3      737.56      779.21     16.87 o 
   4  11   3      482.66      498.33     10.40 o 
   5  11   3     1731.84     1894.95     28.39 o 
   6  11   3       22.01       22.38      4.80 o 
   7  11   3     2630.58     2925.93     33.36 o 
   8  11   3      901.86     1000.54     14.54 o 
   9  11   3     3609.81     3776.95     40.92 o 
  10  11   3      152.99      120.61      7.76 o 
  11  11   3       47.14       87.38     10.65 o 
 -11  12   3      118.18        8.34     11.75 o 
 -10  12   3       14.35       20.78     11.95 o 
  -9  12   3      268.99      238.82     11.81 o 
  -8  12   3      629.83      630.31     20.00 o 
  -7  12   3     3116.88     3206.72     47.72 o 
  -6  12   3      631.33      651.42     16.18 o 
  -5  12   3      810.75      868.07     11.46 o 
  -4  12   3        4.16       11.63      4.06 o 
  -3  12   3       41.31       34.32      3.95 o 
  -2  12   3      314.47      337.17      6.48 o 
  -1  12   3     5322.59     5961.94     53.84 o 
   0  12   3      238.91      264.65      8.96 o 
   1  12   3     2304.16     2605.37     28.29 o 
   2  12   3      680.15      768.32     11.73 o 
   3  12   3     1658.92     1786.79     21.29 o 
   4  12   3     2404.13     2656.91     32.66 o 
   5  12   3     1831.32     2012.41     24.48 o 
   6  12   3        7.03       10.01      5.67 o 
   7  12   3       21.41       27.54      5.91 o 
   8  12   3      731.14      688.64     11.43 o 
   9  12   3     2043.60     1838.13     36.59 o 
  10  12   3       74.87       90.40     14.10 o 
  11  12   3       19.28       42.12     14.90 o 
  -9  13   3      314.04      229.32     14.88 o 
  -8  13   3      450.13      411.39     24.29 o 
  -7  13   3       22.90       12.60      5.94 o 
  -6  13   3      179.92      170.54      6.56 o 
  -5  13   3      599.66      665.69     14.08 o 
  -4  13   3      713.55      805.83     17.15 o 
  -3  13   3     3449.93     3709.16     38.70 o 
  -2  13   3       91.98      116.33      5.40 o 
  -1  13   3     2410.71     2687.20     29.39 o 
   0  13   3      848.36      824.62     20.13 o 
   1  13   3     1464.79     1595.56     20.53 o 
   2  13   3     5231.59     5681.70     77.33 o 
   3  13   3      113.92      118.90      5.85 o 
   4  13   3       79.43       84.52      5.95 o 
   5  13   3     2119.16     2186.43     26.42 o 
   6  13   3     1213.16     1237.49     18.22 o 
   7  13   3      758.63      835.40     18.86 o 
   8  13   3     2222.66     1756.96     40.17 o 
   9  13   3      298.81      284.18     16.35 o 
  -8  14   3      270.04      159.66     17.03 o 
  -7  14   3      123.92      136.55     11.28 o 
  -6  14   3      189.75      137.28     10.62 o 
  -5  14   3      639.81      451.89      9.97 o 
  -4  14   3       13.40       16.16      5.31 o 
  -3  14   3        5.24       -4.35      5.67 o 
  -2  14   3       33.07       37.84      6.15 o 
  -1  14   3      115.84       99.60      5.97 o 
   0  14   3      170.16      150.88      9.94 o 
   1  14   3     2023.33     1979.62     24.31 o 
   2  14   3      274.82      277.70      9.30 o 
   3  14   3      138.01      135.04      6.58 o 
   4  14   3        0.41       22.70      5.88 o 
   5  14   3        7.99       10.31      6.15 o 
   6  14   3      154.86      116.92      7.37 o 
  -6  15   3      423.26      508.61     25.37 o 
  -5  15   3      994.84     1063.62     23.07 o 
  -4  15   3     1327.23      978.79     17.32 o 
  -3  15   3     2527.25     2683.37     41.79 o 
  -2  15   3       77.87       38.13      7.24 o 
  -1  15   3      903.36     1060.23     33.88 o 
   0  15   3     1385.38     1200.63    100.67 o 
   1  15   3     2608.72     2541.44     75.53 o 
   2  15   3      453.54      410.34     10.28 o 
   3  15   3      752.98      644.22     17.42 o 
   4  15   3       49.55       78.64     12.38 o 
  -3  16   3        6.78        0.89     18.41 o 
  -2  16   3       89.59       48.57     15.31 o 
  -1  16   3       39.68       45.46     14.15 o 
   0  16   3      394.13      210.76     16.87 o 
   1  16   3      265.23      273.68     15.71 o 
   2  16   3       12.69       22.41     15.47 o 
   0   0   4    22293.31    22126.04    484.75 o 
   0   1   4      548.35      438.04     11.92 o 
   1   1   4      612.48      572.71      9.69 o 
  -1   2   4     3118.11     3711.20     35.23 o 
   0   2   4     1689.28     1339.72     16.24 o 
   1   2   4     1008.33      838.14     11.12 o 
   2   2   4    10902.75    10034.92     82.11 o 
  -2   3   4       85.14       27.31      1.84 o 
  -1   3   4     2592.02     2345.97     22.15 o 
   0   3   4    16430.71    18825.03    260.22 o 
   1   3   4     3106.97     2784.82     44.45 o 
   2   3   4      538.43      555.16      8.01 o 
   3   3   4       15.01       14.24      1.65 o 
  -3   4   4     1594.52     1810.25     17.93 o 
  -2   4   4      511.26      497.34      6.27 o 
  -1   4   4     2253.30     3046.86     34.10 o 
   0   4   4     4850.91     4278.16     49.81 o 
   1   4   4      183.81      283.83      5.02 o 
   2   4   4      409.06      380.18      6.14 o 
   3   4   4       11.18       16.72      2.50 o 
   4   4   4     4449.77     4279.64     46.17 o 
  -4   5   4      403.40      468.46      7.67 o 
  -3   5   4     3092.30     2886.97     26.64 o 
  -2   5   4     6543.40     7135.45     60.46 o 
  -1   5   4      829.33      787.41     15.33 o 
   0   5   4      152.69       63.41      2.98 o 
   1   5   4       32.27       26.93      2.56 o 
   2   5   4      210.59      198.56      4.48 o 
   3   5   4     2433.08     2027.19     37.17 o 
   4   5   4     1066.24     1169.68     14.90 o 
   5   5   4       11.04       10.78      2.86 o 
  -5   6   4        0.51       54.40      3.82 o 
  -4   6   4       16.51       14.52      2.34 o 
  -3   6   4      363.72      367.55      6.52 o 
  -2   6   4     2938.58     2886.60     31.70 o 
  -1   6   4      194.12      248.28      5.83 o 
   0   6   4      214.85      188.64      4.36 o 
   1   6   4      663.13      600.57      9.24 o 
   2   6   4     4801.30     4496.44     46.45 o 
   3   6   4     1293.93     1407.83     20.38 o 
   4   6   4      986.07      963.96     12.92 o 
   5   6   4     2976.81     3502.84     37.30 o 
   6   6   4     5056.04     5007.51     51.16 o 
  -6   7   4     2487.63     2948.35     34.49 o 
  -5   7   4      336.68      355.97      6.67 o 
  -4   7   4     2460.87     2733.38     31.66 o 
  -3   7   4      416.76      434.39      6.14 o 
  -2   7   4       20.23       21.14      2.25 o 
  -1   7   4      879.48      885.22     11.67 o 
   0   7   4       14.42       47.01      3.15 o 
   1   7   4     1324.76     1229.30     17.54 o 
   2   7   4     2077.07     2431.17     26.28 o 
   3   7   4       83.55       76.88      4.20 o 
   4   7   4      388.63      366.79     11.08 o 
   5   7   4     2005.49     2032.39     24.32 o 
   6   7   4     8155.75     9022.25    103.30 o 
   7   7   4      790.64      827.34     11.49 o 
  -7   8   4       13.86       20.05      4.15 o 
  -6   8   4      543.05      566.84      9.47 o 
  -5   8   4     3662.38     3847.10    102.82 o 
  -4   8   4     3770.53     4080.45     37.35 o 
  -3   8   4        5.20        9.52      2.89 o 
  -2   8   4      371.02      381.69      7.02 o 
  -1   8   4       35.17       30.52      3.63 o 
   0   8   4     1076.07     1172.87     18.23 o 
   1   8   4     6645.22     7517.99     73.20 o 
   2   8   4      126.72      131.57      4.89 o 
   3   8   4      143.22      220.29      5.44 o 
   4   8   4     5620.66     5789.54     59.25 o 
   5   8   4      588.17      570.17     13.02 o 
   6   8   4     1714.46     1764.37     21.49 o 
   7   8   4       34.11       28.51      4.58 o 
   8   8   4     6123.90     6684.28    121.63 o 
  -8   9   4      645.93      732.06     17.17 o 
  -7   9   4        5.30        0.30      5.25 o 
  -6   9   4       48.59       53.18      4.69 o 
  -5   9   4     2228.71     2324.06     32.28 o 
  -4   9   4     1413.81     1598.78     16.59 o 
  -3   9   4      339.46      396.57      6.17 o 
  -2   9   4        0.13        4.20      2.17 o 
  -1   9   4      913.32      949.62     16.16 o 
   0   9   4      415.19      560.40      8.64 o 
   1   9   4     1781.91     1858.00     21.22 o 
   2   9   4     2838.08     3221.31     36.30 o 
   3   9   4       72.61       83.98      4.69 o 
   4   9   4      368.01      398.62      9.93 o 
   5   9   4      827.50      871.19     12.64 o 
   6   9   4       20.15       28.75      6.27 o 
   7   9   4      310.42      341.86     15.55 o 
   8   9   4     2311.18     2380.74     58.84 o 
   9   9   4       71.66       82.69      6.58 o 
  -9  10   4      174.16       89.67      7.72 o 
  -8  10   4      272.84      258.16      8.59 o 
  -7  10   4       42.99       55.23      5.24 o 
  -6  10   4     1854.33     1963.66     63.96 o 
  -5  10   4      862.19      933.90     11.43 o 
  -4  10   4      128.57      129.10      4.32 o 
  -3  10   4      589.13      723.80      9.75 o 
  -2  10   4     2151.08     2070.01    141.12 o 
  -1  10   4      182.20      212.53      5.81 o 
   0  10   4        1.12        1.29      3.96 o 
   1  10   4       75.70      114.74      5.06 o 
   2  10   4     3413.99     3667.87     40.94 o 
   3  10   4      627.33      694.16     11.80 o 
   4  10   4      128.54      129.02      6.77 o 
   5  10   4       79.97       89.39      8.82 o 
   6  10   4     5341.28     5746.94    135.86 o 
   7  10   4      138.51      141.91      6.29 o 
   8  10   4      418.55      417.01     12.65 o 
   9  10   4     4247.65     3785.95    183.30 o 
  10  10   4     1254.78     1297.24     30.78 o 
 -10  11   4       11.25        4.43     12.88 o 
  -9  11   4      147.87      156.04     23.85 o 
  -8  11   4      347.38      282.45     17.50 o 
  -7  11   4      777.09      768.73     23.67 o 
  -6  11   4       17.11       28.73      4.48 o 
  -5  11   4        4.84        3.40      4.55 o 
  -4  11   4      165.89      151.64      5.31 o 
  -3  11   4      944.81      987.02     14.96 o 
  -2  11   4     6258.60     7034.30     71.00 o 
  -1  11   4      459.19      513.04      9.49 o 
   0  11   4      613.36      593.62     10.07 o 
   1  11   4       12.47       10.92      4.91 o 
   2  11   4       36.45       30.80      5.87 o 
   3  11   4     1430.50     1512.93     20.16 o 
   4  11   4     1393.44     1449.33     35.53 o 
   5  11   4      214.70      225.78      7.27 o 
   6  11   4      163.15      200.72      7.00 o 
   7  11   4      469.21      463.02     17.59 o 
   8  11   4       92.26       46.31      6.81 o 
   9  11   4      963.58      897.62     30.31 o 
  10  11   4     1144.65      703.28     42.19 o 
  -9  12   4        0.67       -2.64     19.12 o 
  -8  12   4      736.23      725.84     83.85 o 
  -7  12   4      921.33      881.41     42.91 o 
  -6  12   4      156.08      128.04      6.09 o 
  -5  12   4       77.89       66.47      5.71 o 
  -4  12   4     2564.04     2751.09     26.82 o 
  -3  12   4     3255.92     3016.96     61.66 o 
  -2  12   4      208.13      203.31      7.05 o 
  -1  12   4      244.13      203.47      7.63 o 
   0  12   4     2372.07     2669.35     57.01 o 
   1  12   4       60.27       58.44      5.93 o 
   2  12   4      363.10      353.74     16.96 o 
   3  12   4      219.35      220.28     10.11 o 
   4  12   4     2649.38     2846.04     60.71 o 
   5  12   4     2091.31     1820.86     55.16 o 
   6  12   4      218.46      199.49      7.94 o 
   7  12   4        0.37        5.88      8.14 o 
   8  12   4     1536.63     1451.73     32.98 o 
   9  12   4      574.37      332.65     19.85 o 
  -6  13   4       64.00       29.00     18.57 o 
  -5  13   4      814.69      728.15     30.62 o 
  -4  13   4      415.69      307.42     17.18 o 
  -3  13   4       47.81       36.51      5.45 o 
  -2  13   4       84.14      102.85      7.06 o 
  -1  13   4       11.71        9.98      5.89 o 
   0  13   4      155.54      149.25      7.16 o 
   1  13   4      978.68      978.54     31.17 o 
   2  13   4      944.88      842.56     29.54 o 
   3  13   4        6.56       -5.00      7.27 o 
   4  13   4       81.69       41.05      6.36 o 
   5  13   4      359.36      365.62     12.16 o 
   6  13   4     1777.70     1364.26     37.14 o 
   7  13   4      722.96      644.46     20.88 o 
  -4  14   4      444.43      443.69     28.81 o 
  -3  14   4      164.39      144.59     16.23 o 
  -2  14   4     3093.95     3214.65     64.12 o 
  -1  14   4      185.12      119.68     18.90 o 
   0  14   4      629.29      617.47     22.62 o 
   1  14   4      495.85      325.05     19.40 o 
   2  14   4      913.01      925.69     43.48 o 
   3  14   4     1069.91      782.99     27.10 o 
   4  14   4        0.32      -12.65     10.87 o 
  -1  15   4      200.38      144.67     18.19 o 
   0  15   4     1603.61     1033.44     27.37 o 
   1  15   4       78.58       75.90     14.73 o 
   0   1   5     3626.13     4204.83     37.43 o 
   1   1   5      216.10      205.03      3.80 o 
  -1   2   5     5292.21     5158.02     46.70 o 
   0   2   5        3.51        2.87      1.98 o 
   1   2   5     2143.84     2312.13     34.37 o 
   2   2   5      140.31      135.89      3.31 o 
  -2   3   5       69.39       56.33      2.51 o 
  -1   3   5      123.13       97.64      2.78 o 
   0   3   5      935.63      892.23     12.45 o 
   1   3   5      705.64      672.26     11.96 o 
   2   3   5      109.75      147.11      4.17 o 
   3   3   5     2372.17     2393.58     25.21 o 
  -3   4   5      289.48      210.11      6.28 o 
  -2   4   5      177.45      135.00      4.56 o 
  -1   4   5       79.90       72.59      2.56 o 
   0   4   5      357.66      371.72      5.35 o 
   1   4   5      564.45      390.02     12.26 o 
   2   4   5     1132.13     1113.30     17.41 o 
   3   4   5     1106.10     1267.74     24.26 o 
   4   4   5     1790.08     1754.63     23.37 o 
  -4   5   5       20.64       24.75      3.66 o 
  -3   5   5     2246.35     2229.67     32.10 o 
  -2   5   5     2272.99     2350.06     23.41 o 
  -1   5   5     3880.04     3898.87     35.56 o 
   0   5   5      701.84      691.81     10.12 o 
   1   5   5     1895.73     1816.15     25.47 o 
   2   5   5     1465.80     1773.35     21.20 o 
   3   5   5     1931.90     1928.15     25.35 o 
   4   5   5       10.87        6.17      3.43 o 
   5   5   5       38.30       38.95      3.85 o 
  -5   6   5      235.54      254.39      6.05 o 
  -4   6   5     1165.20     1268.90     17.10 o 
  -3   6   5     2439.76     2719.54     33.86 o 
  -2   6   5      225.55      206.34      4.28 o 
  -1   6   5     3580.21     3853.77     40.19 o 
   0   6   5        3.02        4.68      3.48 o 
   1   6   5       43.55       57.87      4.23 o 
   2   6   5     1473.76     1589.69     27.83 o 
   3   6   5      204.01      254.58      5.86 o 
   4   6   5      851.53      919.26     12.71 o 
   5   6   5     1007.08     1037.49     15.26 o 
   6   6   5       16.36       15.75      4.57 o 
  -6   7   5        7.41        5.34      4.55 o 
  -5   7   5      785.82      854.12     15.68 o 
  -4   7   5     2771.97     2916.40     44.80 o 
  -3   7   5     2899.52     2948.28     38.32 o 
  -2   7   5     5712.47     6441.00     87.62 o 
  -1   7   5     7170.52     7822.99     76.78 o 
   0   7   5     1595.79     1682.47     20.36 o 
   1   7   5     3961.76     3968.02     41.75 o 
   2   7   5      174.49      174.91      5.21 o 
   3   7   5     2214.76     2350.16     26.71 o 
   4   7   5       20.64       22.12      4.64 o 
   5   7   5      122.50      141.86      5.35 o 
   6   7   5     1428.05     1470.68     19.28 o 
   7   7   5       84.74      104.84      5.88 o 
  -7   8   5      218.11      237.53      7.65 o 
  -6   8   5      103.36      104.57      6.12 o 
  -5   8   5       52.64       53.72      4.96 o 
  -4   8   5      236.09      237.84      6.30 o 
  -3   8   5     2969.38     3028.28     63.94 o 
  -2   8   5      380.32      370.27      7.36 o 
  -1   8   5     3273.75     3526.52     41.59 o 
   0   8   5       41.80       50.15      4.34 o 
   1   8   5      932.82     1011.07     20.95 o 
   2   8   5      123.29      127.69      5.06 o 
   3   8   5     1038.69     1109.31     15.09 o 
   4   8   5       23.00       21.71      4.42 o 
   5   8   5     1341.78     1464.09     22.40 o 
   6   8   5       56.51       56.75      5.67 o 
   7   8   5     1613.91     1574.62     37.96 o 
   8   8   5       18.37       25.08      6.16 o 
  -8   9   5        7.84        1.32      9.59 o 
  -7   9   5      252.47      285.49      8.68 o 
  -6   9   5        7.66        6.41      7.02 o 
  -5   9   5      782.99      892.57     14.01 o 
  -4   9   5      357.38      356.00     38.10 o 
  -3   9   5     2257.95     2403.74     31.93 o 
  -2   9   5     1533.17     1577.06     23.17 o 
  -1   9   5     4415.57     4882.10     58.68 o 
   0   9   5     1394.74     1422.98     24.14 o 
   1   9   5     4639.96     5042.22     58.65 o 
   2   9   5       55.48       60.73      5.23 o 
   3   9   5      380.28      432.82      8.82 o 
   4   9   5     3233.40     3411.86     37.39 o 
   5   9   5        7.20        4.80      5.36 o 
   6   9   5     3084.34     2970.30     79.44 o 
   7   9   5        3.24       -3.30      5.87 o 
   8   9   5      159.88      146.26     13.70 o 
   9   9   5      295.24      235.78     17.20 o 
  -8  10   5      603.79      583.36     22.16 o 
  -7  10   5     1403.47     1050.31     88.11 o 
  -6  10   5      746.18      758.96     17.50 o 
  -5  10   5      102.16       55.78      5.96 o 
  -4  10   5     2252.01     1901.14    151.59 o 
  -3  10   5     2260.14     2573.38     33.75 o 
  -2  10   5      206.93      246.19      6.95 o 
  -1  10   5       26.57       31.94      5.78 o 
   0  10   5      184.52      169.70      6.34 o 
   1  10   5       55.12       53.65      5.37 o 
   2  10   5      446.80      508.36      9.64 o 
   3  10   5      840.54      926.21     14.09 o 
   4  10   5      248.39      249.38      7.60 o 
   5  10   5     2080.55     1858.04     51.02 o 
   6  10   5       31.45       26.40      6.71 o 
   7  10   5     2077.14     1776.79     37.53 o 
   8  10   5        2.02       -1.01     15.94 o 
  -4  11   5      241.65      246.38      8.86 o 
  -3  11   5     1742.86     1747.56     49.19 o 
  -2  11   5        5.65        2.80      5.56 o 
  -1  11   5      249.15      267.63      8.81 o 
   0  11   5      112.09       62.44      6.00 o 
   1  11   5     1503.51     1525.43     43.15 o 
   2  11   5       16.78        2.60      5.87 o 
   3  11   5      936.19      986.12     29.32 o 
   4  11   5     1165.68     1036.90     58.13 o 
   5  11   5      177.41      154.63      9.47 o 
   6  11   5     1772.67     1562.64     39.75 o 
   7  11   5        3.93       20.25     15.87 o 
  -2  12   5       89.51       69.32     11.70 o 
  -1  12   5       72.02      109.09      9.11 o 
   0  12   5      429.44      464.80     12.46 o 
   1  12   5     1509.89     1151.60     30.21 o 
   2  12   5     1065.20     1105.15     25.68 o 
   3  12   5      125.50       76.36     11.23 o 
   4  12   5     2373.58     2179.21     37.61 o 
   5  12   5     1686.61     1395.66     26.17 o 
  -1  13   5        4.52      -11.12     17.65 o 
   1  13   5      333.85      269.67     21.00 o 
   2  13   5      103.50       49.61     12.58 o 
   3  13   5     1404.42     1138.02     32.32 o 
   0   0   6     1272.34     1317.12     27.59 o 
   0   1   6     1554.21     1580.91     16.89 o 
   1   1   6     1750.78     1849.13     20.09 o 
  -1   2   6     1692.17     1757.75     23.27 o 
   0   2   6     4050.10     4357.39     74.46 o 
   1   2   6      521.27      501.62      7.50 o 
   2   2   6      558.92      599.30      8.23 o 
  -2   3   6     5120.29     5299.79     97.70 o 
  -1   3   6     1314.12     1361.23     22.44 o 
   0   3   6      610.14      596.08      8.76 o 
   1   3   6       15.83       21.37      2.87 o 
   2   3   6      344.63      303.35      8.34 o 
   3   3   6       57.00       73.88      4.39 o 
  -3   4   6       10.03       10.03      4.55 o 
  -2   4   6     2210.38     2352.92     36.39 o 
  -1   4   6     1660.78     1749.00     23.74 o 
   0   4   6      107.75      104.90      5.19 o 
   1   4   6      395.16      422.21      9.35 o 
   2   4   6     1223.05     1310.49     20.57 o 
   3   4   6       53.46       54.92      4.60 o 
   4   4   6      972.14     1030.81     14.77 o 
  -4   5   6      106.29      122.47      5.96 o 
  -3   5   6      523.86      552.40      9.85 o 
  -2   5   6      101.31      105.91      5.31 o 
  -1   5   6      580.68      662.87     10.97 o 
   0   5   6     2902.95     2826.14     35.32 o 
   1   5   6       27.00       19.07      4.32 o 
   2   5   6       41.47       47.41      4.75 o 
   3   5   6        7.54       -5.02      4.26 o 
   4   5   6      100.72      102.33      6.09 o 
   5   5   6       23.23       31.57      5.31 o 
  -5   6   6     5339.65     5643.09     56.55 o 
  -4   6   6     2588.68     2894.02     32.71 o 
  -3   6   6      505.80      552.13     19.72 o 
  -2   6   6        0.45        6.43      4.17 o 
  -1   6   6      362.00      341.46      8.26 o 
   0   6   6     3876.64     4023.53     47.36 o 
   1   6   6     1075.62     1134.22     16.38 o 
   2   6   6      691.08      693.68     11.82 o 
   3   6   6      408.09      445.90     10.51 o 
   4   6   6      514.19      651.13     11.49 o 
   5   6   6      163.30      147.48      6.95 o 
   6   6   6       36.87       51.90      6.50 o 
  -6   7   6     1642.20     1446.98     26.48 o 
  -5   7   6      773.93      782.87     13.77 o 
  -4   7   6      177.66      151.34      7.33 o 
  -3   7   6      955.99      956.70     18.98 o 
  -2   7   6       20.26       22.64      5.29 o 
  -1   7   6     1841.35     1870.95     35.30 o 
   0   7   6      307.57      287.05      8.88 o 
   1   7   6      387.04      402.71      9.41 o 
   2   7   6      482.88      447.04     10.82 o 
   3   7   6       97.62      119.30      8.31 o 
   4   7   6       42.69       45.59      6.45 o 
   5   7   6      731.41      756.55     20.24 o 
   6   7   6        9.10        7.42      6.94 o 
   7   7   6      116.08      107.61     11.46 o 
  -6   8   6      813.25      892.17     56.97 o 
  -5   8   6      290.26      384.81     21.26 o 
  -4   8   6        4.85        2.40      6.68 o 
  -3   8   6      757.52      848.78     16.35 o 
  -2   8   6     6393.63     6381.79    365.43 o 
  -1   8   6      161.44      154.48      7.89 o 
   0   8   6      287.63      328.87      9.42 o 
   1   8   6        4.81       35.52      5.92 o 
   2   8   6     2515.19     2789.25     32.70 o 
   3   8   6     4331.75     4168.70     72.67 o 
   4   8   6       43.35       24.65      6.97 o 
   5   8   6      949.68      917.11     42.64 o 
   6   8   6     3338.08     3110.89     41.51 o 
   7   8   6      240.47      165.54     22.94 o 
  -4   9   6      326.63      304.98     33.05 o 
  -3   9   6       58.82       50.45      7.70 o 
  -2   9   6      758.01      730.63     22.37 o 
  -1   9   6     1518.59     1529.70     30.82 o 
   0   9   6      914.13      791.72     16.02 o 
   1   9   6      395.76      430.24     14.74 o 
   2   9   6      675.50      529.34     12.05 o 
   3   9   6      288.75      291.14     19.23 o 
   4   9   6       89.59       66.37     11.13 o 
   5   9   6     1514.45     1333.36     28.54 o 
   6   9   6      118.49       92.61     11.07 o 
  -1  10   6      151.39      131.47     12.32 o 
   0  10   6      726.26      756.04     19.36 o 
   1  10   6     1925.81     1649.75     50.02 o 
   2  10   6      563.62      465.39     14.44 o 
   3  10   6       60.02       91.75     10.12 o 
   4  10   6     2654.62     2341.58     60.81 o 
   0   1   7       50.97       22.53      5.52 o 
   1   1   7     2886.81     3129.37     40.41 o 
  -1   2   7      361.90      406.62      8.48 o 
   0   2   7       14.04        9.08      5.68 o 
   1   2   7       63.24      103.35      6.44 o 
   2   2   7       11.22       17.09      5.96 o 
  -2   3   7      227.67      239.68      9.55 o 
  -1   3   7      112.67      190.12      7.69 o 
   0   3   7       50.46       59.25      6.66 o 
   1   3   7     3588.99     3725.96     65.76 o 
   2   3   7      510.28      504.68     14.81 o 
   3   3   7     2802.50     2958.42     33.84 o 
  -3   4   7     1114.66     1131.58     20.56 o 
  -2   4   7     3107.81     3011.99     41.92 o 
  -1   4   7      136.19      160.27      9.25 o 
   0   4   7     1592.74     1447.16     50.21 o 
   1   4   7      723.86      700.94     16.46 o 
   2   4   7      791.72      875.94     15.21 o 
   3   4   7     1264.93     1188.15     23.21 o 
   4   4   7     1623.84     1529.41     25.16 o 
  -4   5   7      121.84       84.88     10.02 o 
  -3   5   7      240.76      261.31     10.25 o 
  -2   5   7      133.44      154.44     13.55 o 
  -1   5   7     1262.78     1148.25     20.89 o 
   0   5   7      692.78      719.32     16.12 o 
   1   5   7        6.61       16.73      8.71 o 
   2   5   7     1012.81      884.76     23.27 o 
   3   5   7      286.61      297.41     11.20 o 
   4   5   7      814.86      654.90     20.89 o 
  -3   6   7        9.87       20.54      9.13 o 
  -2   6   7       33.67       61.83      9.20 o 
  -1   6   7       96.06       64.99      8.19 o 
   0   6   7        1.24        2.17      9.05 o 
   1   6   7      937.78      836.50     28.09 o 
   2   6   7       72.29       98.14      9.29 o 
   3   6   7      947.51      676.30     36.18 o 
                                                 
